# Supplementary material for: The Impact of Recreational Diving to a Depth of 40 m on Selected Intracellular DAMPs
Source: Int J Mol Sci. 2025 Mar 27;26(7):3061. doi: 10.3390/ijms26073061 (PMC11989067; doi:10.3390/ijms26073061)
Supplement: Supplementary file 1 [file ijms-26-03061-s001.zip]

Archive with 1 entries (1 files):
- ijms-3540569-supplementary.pdf
